# Supplementary material for: Improvement of Seed-Mediated Growth of Gold Nanoparticle Labels for DNA Membrane-Based Assays
Source: Biosensors (Basel). 2022 Dec 21;13(1):2. doi: 10.3390/bios13010002 (PMC9855534; doi:10.3390/bios13010002)
Supplement: Supplementary file 1 [file biosensors-13-00002-s001.zip]

Archive with 1 entries (1 files):
- biosensors-2030870-supplementary.pdf
